# Supplementary material for: A New Function of the S100-A4 Protein (Mts1): Mts1 Stimulates the Activation of Cytotoxic Lymphocytes via the TREM-1 Receptor
Source: Int J Mol Sci. 2026 Jul 17;27(14):6359. doi: 10.3390/ijms27146359 (PMC13409917; doi:10.3390/ijms27146359)
Supplement: Supplementary file 1 [file ijms-27-06359-s001.zip]

Archive with 1 entries (1 files):
- ijms-4397869-supplementary.pdf
